# Supplementary material for: Unravelling functional neurology: a scoping review of theories and clinical applications in a context of chiropractic manual therapy
Source: Chiropr Man Therap. 2017 Jul 18;25:19. doi: 10.1186/s12998-017-0151-1 (PMC5517058; doi:10.1186/s12998-017-0151-1)
Supplement: Supplementary file 1 — Search strategy for scientific literature. 2. Questions at a semi-structured interview on the use of Functional Neurology. (ZIP 30 kb) [file 12998_2017_151_MOESM1_ESM.zip]

Archive with 2 entries (2 files):
- Additional file 1/App 1 Number of ref updated.docx
- Additional file 1/Appendix 2.docx
