# Supplementary material for: Unravelling functional neurology: a scoping review of theories and clinical applications in a context of chiropractic manual therapy
Source: Chiropr Man Therap. 2017 Jul 18;25:19. doi: 10.1186/s12998-017-0151-1 (PMC5517058; doi:10.1186/s12998-017-0151-1)
Supplement: Supplementary file 2 — Description of 11 peer-reviewed articles on Functional Neurology included in a scoping review. 3b. Clinical information from websites of chiropractors using Functional Neurology. 3c. Clinical information on the use of Functional Neurology (FN) from semi-structured interviews of chiropractors proficient in its use [62–66]. (ZIP 78 kb) [file 12998_2017_151_MOESM2_ESM.zip]

Archive with 3 entries (3 files):
- Additional file 2/Appendix 3a No changes.docx
- Additional file 2/Appendix 3b Number of refs updated.docx
- Additional file 2/Appendix 3c.docx
